# Supplementary material for: HNF4A modulates glucocorticoid action in the liver
Source: Cell Rep. 2022 Apr 19;39(3):110697. doi: 10.1016/j.celrep.2022.110697 (PMC9380254; doi:10.1016/j.celrep.2022.110697)
Supplement: Table S1. Genes up- and downregulated by dexamethasone treatment in mouse liver (from Caratti et al., 2018), related to Figure 1 [file mmc2.xlsx]

## Sheet: Table S1
Table S1 – Genes up- and down-regulated by dexamethasone treatment in mouse liver (from Caratti et al., 2018)
Up-regulated genes	Down-regulated genes
Grasp	Cav2
Tom1l2	Lck
Hnrnpd	C1d
Hk2	Cd52
Myo18a	Snrnp27
Polr3d	Ugp2
Txnrd3	Blvra
Dnajc5	Ssr4
Hip1r	Mdp1
Mmp14	Mien1
Luzp1	Fkbp11
Lman2l	Spic
Ocrl	Tmem242
Dpp9	Cd44
Mef2d	Nr1i3
Tmem79	Reep5
Col18a1	Gmnn
Jup	Mettl1
Rin2	Ddah2
Nacc1	Clic1
Nfix	Zfp655
Supt6	Id3
Paxip1	Fbxw9
Ppard	Mgst1
Braf	Rps18
Tsc2	Acyp1
Golga2	Dynll1
Plin4	Srp14
Med25	Rps25
Klf4	Tusc2
Stk11	Rdm1
Tbc1d8	Wnt2
Mical3	Mplkip
Dvl3	Rpa3
Dlgap1	Tnfaip8l2
Glg1	Elof1
Supt5	Tmem208
Ncstn	Trappc2l
Kpna6	C8g
Mast2	Lage3
Nfat5	Cd48
Gstm3	Cd83
Stat3	Mrpl32
Map3k11	Cnih1
Col5a3	Bola1
Atn1	Fcgr1
Lpcat3	Atp5e
Eif2ak4	Plgrkt
Ndrg1	Bik
Polr2a	Coa3
Ripk4	Cd40
Prlr	Vmp1
Fgfr4	Rpain
Cic	Mmp7
Celf1	Irf1
Insr	Cxcl16
Adcy9	Nars2
Zfp592	1110001J03Rik
Gata6	L3hypdh
Apc	Hint3
Dhx34	Fabp7
Epha2	Rfx4
Usp19	Ccdc53
Pknox1	2010107G23Rik
B4galnt1	2310011J03Rik
Sulf2	Mpg
Lrrc8a	Chac2
Bcl2l1	Nudcd2
Khsrp	Gnb2l1
Zmiz1	Mrps24
Hnrnpa0	Tubd1
Arid1a	Znhit3
Ubqln4	Id2
Tmem184b	Bcap29
Ap1b1	Vmo1
Mkl2	Nme2
Mcu	Adprm
Bcr	Gstz1
Slc38a3	Slirp
Nxf1	Glrx5
Raver1	Pigh
2610507B11Rik	Akr1c6
Kansl3	0610007P14Rik
Fads1	Tnfaip2
Vac14	Slc35b3
Git1	Lect2
Med15	Gtf2h2
Ttll5	Dnajc9
Amotl1	Rnase4
Klhl3	Mrpl57
Dnajc7	Dnajc15
Tmem87b	Mtrf1
Ankrd52	Lect1
Zfyve20	Dct
Adamts13	Fitm1
Sash1	Mrpl13
Gadd45b	Cby1
Xk	Mefv
Notch4	Fopnl
Lpl	St3gal6
Tab2	Nit2
Rxra	Ndufb4
Chdh	Rfc4
Celsr1	Ripply3
Lnx2	Cela1
Cmah	Cxcl13
Nbr1	Msrb2
Cyth1	Tiam2
Psmd3	Slc22a1
Cd300lg	Mpc1
C1qtnf1	Nfkbie
Abr	Guca1a
Rab11fip4	Ccdc167
Pigt	Prkd3
Pltp	Qpct
Slc12a4	Meiob
Myo1c	Nme4
Med13l	Mrpl28
Kansl1	Uqcc2
Gid4	Map3k8
Chd3	Aif1
Kdm6b	Mrpl27
Sp2	Sec11c
Acsl1	Rps14
Myh11	Cyb5a
Pelp1	Anxa1
Slc25a22	Rab3il1
Rnf145	Ms4a1
Atp6v0a1	Pold4
Sec14l4	Yif1a
Pdk4	Mrpl11
Aim1	Prdx5
Ppp1r12a	Bad
Atp2b1	Sirt7
Rhobtb1	Stra13
Arid5b	Ndufb8
Sgk1	Rps24
Hbs1l	Aatk
Ctgf	Ddit3
Ntn4	Sirt3
Tmcc3	Cbx8
Timp3	Casp12
Eif4ebp2	Casp1
Ddit4	Kbtbd3
Usp15	Ndufb3
Cpm	Mitd1
Mknk2	Ormdl1
Cabin1	Bok
Ap3d1	Dtymk
Sf3a2	Spp2
Vps13d	Rab17
Pfkl	Rgs1
Flt4	Cd55
Slu7	Usf1
Adcy1	Dusp12
Smtn	Cenpl
Ogdh	Cutal
Acaca	Zeb2
Elac2	Egfl7
Rock2	Ssna1
Fam49a	Dnajc24
Lpin1	Depdc7
Fam20a	Gatm
Grhl1	Dut
Taf15	Il1b
Ace	Il1a
Itgb3	Sucnr1
Ftsj3	Pfn2
Helz	Ngf
2310067B10Rik	Efna1
Unk	Tlr2
Kif1c	Rit1
Mink1	Gem
Prpf8	Rmdn1
Per1	Nudt2
Myh10	Ccdc107
Nfkbia	Ptplad2
Serpina3n	Pde4b
Clmn	2610528J11Rik
4933426M11Rik	Ccdc30
Smoc1	Ndufs5
Pcnx	Pnrc2
Pacs2	Trnau1ap
Mta1	Ssu72
Gtpbp4	Mrpl33
Tgfb3	Sult1b1
Ccnk	Fam69a
Zfp839	Coq2
Traf3	Plac8
Cdc42bpb	Cxcl1
Elovl2	Rilpl2
Kif13a	St7
Slc25a48	Triap1
Dapk1	Psmg3
Aggf1	Tfec
Pde4d	Rita1
Map3k1	Oas1b
Nid2	Malsu1
Zswim8	Ssbp1
Galnt15	Nat8
Dcp1a	Pradc1
Hmbox1	Lag3
Akap11	Clec4a2
Rgcc	Klrk1
Sorbs3	Clec2d
Nipbl	Wnt5b
Fyb	Dera
Lrp10	Slco1b2
Slc7a8	Med21
Acin1	2810007J24Rik
Tars	Zfp606
Asap1	Zfp273
Brd1	Csrp3
Zc3h7b	Tyrobp
Xpnpep3	2200002D01Rik
Parvb	Tmem126a
Myh9	Sox6os
Srebf2	Coro1a
Slc38a4	Lipt2
Emp2	Rps3
Crebbp	Nsmce1
Plec	Acer3
Scrib	Pycard
Lmf2	Chp2
Arsa	Slc25a14
Kif21a	Txnl4b
Cblb	Nudt7
Zbtb20	Pllp
Tnk2	Mthfsd
Osbpl11	Gabarapl2
Gsk3b	Oaf
Tmem41a	Nxpe2
Robo1	Fdx1
Masp1	Tex12
Pros1	Pts
Dopey2	Hmbs
Itsn1	Hcrtr2
Synj1	Plscr2
Dip2b	Nudt16
Calcoco1	Prorsd1
Cdkn1a	Cd59a
Sympk	Folr2
Agap3	Bet1
Synj2	Gng11
Chd1	Emr4
Tnfrsf21	Slc7a6os
Aars2	Slc35d2
Gtpbp2	Gstt2
Foxp4	Rtp4
Brd4	Casp4
Slc37a1	Cml2
Cbs	Gm28042
Sik1	Cfhr2
Wiz	Zfp944
Ehd3	Pqlc1
Abca3	Ccdc17
Epas1	Batf
C3	Sec22a
Tekt4	Pcnxl4
Itfg3	Cd300ld
Mllt1	Cd300a
Fkbp5	Cd207
Abcg8	Dio1
Mapre2	Cxcl10
Tapbp	Eva1a
Tap2	Kcne3
Hspa9	Ubd
Prrc2a	Nup37
Dhx16	Ccl7
Gnl1	Ccl2
Diap1	Thyn1
Ik	Slc25a21
Spire1	Isg15
Mbd1	Bbs10
Nedd4l	3110052M02Rik
Tcof1	Hist1h1c
Gnaq	Leap2
Fads2	P2ry13
Pcsk5	Gadd45a
Tmem2	Lum
Cdc42bpg	Commd2
Atg2a	Cdc42ep3
Gldc	Dnajc12
Chka	Rps27l
Sf3b2	42248
Papss2	Slc35b2
Cpt1a	Ppp1r14a
Lrp5	Cib2
Vldlr	Gnpnat1
Rela	Mbl1
Sf1	Apopt1
Mark2	Adh4
Gpam	Nmrk1
Plce1	Ddx60
Pik3ap1	1110032A03Rik
Ablim1	Crygn
Gfra1	Atg5
Rfng	Spag4
Csnk1d	Tlcd2
Got1	1700066M21Rik
Dnmbp	Pcp4l1
Cyp2c44	Higd1a
Sema4g	Hdhd3
Ptprj	BC028528
Kdm5c	Capn8
Smarcc2	Polr3k
2310003H01Rik	Atp5l
R3hdm2	Ptk6
Mbd6	Agbl3
Agap2	Rps21
Inpp5a	Timm8b
Cdhr5	1110008P14Rik
Eps8l2	Orm1
Pnpla2	Rpl22l1
Gusb	Lyplal1
Farp1	Tnfsf10
Gaa	Tcta
Zdhhc3	Baat
Pgm2	Oxld1
Hgs	Fbxl5
Pard3	Trub2
Sox17	Arhgap29
Hspd1	Saa3
Als2	Sdr9c7
Map4k4	Mrps28
Eif5b	Arhgap9
Inpp4a	Pex2
Tmem131	Ppp1ca
Sema4c	Slc26a10
Dst	Blvrb
Zfp142	Xaf1
Ncl	Milr1
Rnpepl1	Erc2
Lrrfip1	Dnph1
Hdac4	Limd2
Ccdc93	Snrnp25
Elk4	Oard1
Rgs16	Iqcc
Lamc1	Slc16a11
Cdc42bpa	Car8
Trp53bp2	Mup4
Tmem63a	Cldn5
Atp1b1	Serpina12
Abl2	Bbox1
Ptpn14	Bivm
Lamb3	Haus1
Plxna2	S100a10
Atf6	Zfp386
Uhmk1	Cyp2c37
Uap1	Npl
Pfkfb3	Hebp1
Tsc1	Serpinb6b
Lcn2	Tmem18
Crat	Rfesd
Dab2ip	Hscb
Notch1	Pld6
Abca2	Fam109a
Il1rn	Crb3
Pkp4	N6amt1
Itga4	Tlr1
Cwc22	Coa4
Cers6	Insig1
Traf6	Lhfpl2
Trim44	2810002D19Rik
Rtf1	Fpr1
Ivd	Serpinb9
Smox	Lyrm2
Rassf2	Clec14a
Cd93	Fam26f
Pag1	C1qtnf2
Rbm38	Tifa
Pck1	Hnf4aos
Chrna4	Tefm
Ncoa3	Myct1
Ptpn22	Nipa1
Crtc2	Neurl3
Il6ra	Rpl9
Pla2g12a	Inhbe
Gar1	BC029214
Ash1l	Rps8
Sema4a	Gm6484
Pear1	Bri3
Sh3d19	Gimap6
Fmo5	Zfp738
Ddah1	Cd300e
Nol6	Cxcr6
Ubap2	E130311K13Rik
Fam219a	Mterf2
Cntfr	Rd3
Tesk1	Rps23
Rgp1	Arhgap15
Slc6a9	Tmem17
Nfia	Ccdc158
Laptm5	Ndufaf6
Tnfrsf1b	Lgals3
Cyp4a31	Rps27rt
Srrm1	Olfml1
Sfpq	1500011K16Rik
Tmem57	Vamp7
AU040320	Fhad1
Ncdn	Mettl5
Slc9a1	Wfdc21
Map3k6	Cd209f
Wasf2	Rps10
Sesn2	Zeb2os
Epb4.1	Hbb-bs
Srsf4	Isoc2b
Ube4b	Clec12a
Slc4a2	Socs3
Clcn6	9030619P08Rik
Lrrc47	Dand5
Ski	Sec61b
Man2b2	Zfp472
Fosl2	Notumos
Gtf3c2	Slc51b
Ppm1g	Mat2a
Klf3	1810037I17Rik
D5Ertd579e	Tprkb
Klb	Atpif1
Apbb2	Zfp867
Sparcl1	Mgmt
Aff1	Ankrd24
Slc10a6	Zfp182
Alb	Akr1c20
Pitpnm2	Rab39
Sfswap	Sertad3
Fam168a	Lair1
Atp2a2	Zfp277
Camkk2	S100a8
Ncor2	S100a9
Dhx37	H2-T22
Golga3	Pla2g4a
Ep400	Ms4a4b
Pxn	Immp2l
Ints1	Acbd4
Sppl3	Fam47e
Hnf1a	Cml1
Ube3b	AB124611
Fscn1	Apol9a
Usp30	Yipf1
Flt1	Bloc1s2
Limk1	Zfp119a
Gigyf1	Gm10033
Asns	Adtrp
Osbpl3	AA987161
Zyx	Smim4
Tgfa	Mup5
Fbxl14	Zfp958
Foxp1	9630013D21Rik
Aldh1l1	Zfp945
Slc41a3	Naa38
Slc6a6	Rpl11
Mug2	Fcgr3
Tuba8	Zfp930
Erc1	Ppih
Lrp6	Acnat2
Dusp16	Zfp937
Wbp11	0610040J01Rik
Abcc9	H2-Q7
Srgap3	Rpl35a
Rassf8	Pla2g16
Scnn1a	Arl1
Tspan9	Fam195b
Pzp	Zfp873
Mark4	Smim20
Dmwd	Rps7
Ttyh1	Orm2
Cyp2b10	Cks2
Kctd15	Rpl17
Furin	Lilrb4
Sema4b	Cebpzos
Smg1	Zfp938
Maz	Rpl35
Eif3c	Pstk
Arhgap17	Ptpmt1
Lyve1	Gm13248
Adm	Tnfrsf11b
Fus	Chchd1
Fbxl19	Gpx1
Rnf40	Ifi27
Nomo1	Lrrc51
Fgfr2	Siva1
Tacc2	Sepp1
Chst15	2610305D13Rik
Fam53b	Slc31a2
Stim1	Mup3
St5	Tmem42
Stard8	Zfp932
Hmgn5	Zfp810
Nono	Hes6
Bgn	Rplp0
Gpr124	Zfp760
Col4a1	Zfp160
Col4a2	Cyp2d40
Tnks	Zfp442
Agpat6	Apol9b
Fgfr1	Amn1
Slc7a2	Gpr98
Irf2	Zfp874a
N4bp1	Zfp825
Rfx1	Lyz2
Tbc1d9	Wfdc17
Ap1g1	Prss36
Mmp15	Tmem256
Dctn1	Gm13251
Agt	Rnf186
Sprtn	Ugt2b36
Egln1	Lilra5
Aplp2	Rabepk
Usp2	Ndufb6
Pvrl1	Gm10311
Cadm1	2610044O15Rik8
Robo4	Usmg5
Lysmd2	2510002D24Rik
Smarca4	1810009A15Rik
Sltm	Polr2g
Nedd4	Ncf4
Myo1e	Slfn2
Cgnl1	Lyrm9
Rora	4930522L14Rik
Ptpn9	5430403G16Rik
1700017B05Rik	Gm10433
Neo1	Vamp5
Map4	1810058I24Rik
Dhx30	Myeov2
Smarcc1	Fbxo36
Scap	Mup14
Pdcd6ip	Mup11
Amotl2	Mup-ps12
Trak1	Mup7
Slco2a1	Osgin1
Rbm6	Rpl13a
Atxn2l	Sdhaf1
Ablim3	Gm10658
Tpcn1	Apoc4
D430042O09Rik	Gm15417
Slc8b1	Zfp872
Alas1	Clec4g
Abcc4	Etohi1
Pkd1	Gm14296
Chpf	1500012F01Rik
Foxj3	Arrdc3
Micall1	2010315B03Rik
Pygb	AW112010
Lmo7	Ccdc162
Atg9a	Ttc30b
Card10	Smim6
Scaf11	Commd6
Slc35a4	Cyp2d37-ps
Kctd17	Ly6a
Dnm2	2700094K13Rik
Chst2	Trbc2
Map2k4	F630028O10Rik
Adamts15	AU041133
Larp4b	Gm13152
Spata2l	1110065P20Rik
Map3k13	Mup20
Foxn3	Mup19
Sf3b3	Mup18
Ston1	Mup16
Ppargc1b	Mup10
D3Ertd254e	Mup1
Usp36	Mup-ps4
Tnks1bp1	Mup9
9430020K01Rik	Mup8
Tesk2	Mup2
Cpsf1	Mup6
Ctnnd1	Tomm5
Sik3	Slfn1
Ino80	Evi2a
Gas2l1	Zfp931
Usp54	Gm14305
Plekhm1	Hsbp1l1
Arhgap27	Sec61g
Mfsd7c	Ifi27l2a
Zdhhc14	Pms2
Med13	Psme2
Iqsec1	Ccr5
Wbp2	Clec7a
AI661453	Gbp4
Cmip	Atg4a
Zfp395	Mroh2a
Zfyve9	Cml5
Ppm1h	Ankrd39
Dbn1	Rpl39
Fras1	B230307C23Rik
Gns	Gm13775
Grn	Mup-ps14
Mast4	Mup-ps18
B3galt1	Gm15443
Gnat1	Mup-ps19
Cactin	2210015D19Rik
Cobll1	Mup-ps20
Sidt2	Gm15879
Dhcr24	Gm11789
Rnf44	Gm12265
Dhx8	Gm11423
Arl4d	Gm11963
Cog7	Gm16348
Zbtb7a	D630024D03Rik
Baz1a	Gm15638
Secisbp2	4930481B07Rik
Tanc1	1110028F11Rik
Epn1	Gm16731
Mid1	Gm2788
Sec31a	Gm13773
1810055G02Rik	Gm15634
Dennd1a	Chrna1os
2210018M11Rik	Gm13522
Myo1d	Gm16548
Tab3	Gm15408
Reep6	Gm16157
Aldh1b1	1700080G11Rik
Pcdh17	2010001A14Rik
Ankrd11	5530601H04Rik
Midn	Gm11844
Cnot3	Gm13203
Xylb	Gm11266
Ythdc1	5730405O15Rik
Zhx3	Pet100
Dennd5a	Mup13
Cd276	0610040B10Rik
Rusc2	Gm8113
Fam214b	Gm5822
Tmem63b	Gm15446
5031439G07Rik	BC035044
Fmnl2	4930524O07Rik
Ptpn23	Adh6-ps1
Myrf	Gm17196
Mgat5	Rps27
Snapc4	Gm20390
Hif1an	Gm17040
Eea1	5730435O14Rik
Sbf1	Tnnc1
Ttyh3	Gbp11
Gltscr1l	Gm20319
Spg20	BC051226
Atp13a2	Rpl41
Nop14	Sult2a7
Ago2	Mup12
Zdhhc9	Gm20939
Otud4	Mup-ps13
Tenc1	Zfp97
Scd1	Smlr1
Rab11fip3	Mup15
Ralgapa2	Mup17
E330009J07Rik	Zfp960
Clic4	Psmb9
Itih2	1810034E14Rik
Capn15	2900076A07Rik
Larp1	2310001H17Rik
Enpp1	3110045C21Rik
Atp11b	Gm2061
Cnnm4	1110019D14Rik
Fam168b	Gm10687
ENSMUSG00000037513	Gm26608
Shank2	2700046G09Rik
Zdhhc18
Wdtc1
Phc3
Ahdc1
Lzts3
Fam222b
Slc16a9
ENSMUSG00000037814
Ctnna1
Tgm2
Dusp8
Ano10
Ccdc55
Arap2
Acer2
Wipf2
Phf2
Gcc2
Snrk
Slc43a2
Bend3
Mical2
Slc22a23
Smg6
Galnt18
Mlxip
Zfp384
Sgsm2
Lasp1
Sbf2
Setd1b
Scaf1
Socs7
Otud7b
Gdf15
Ciart
Ift172
Pptc7
Phrf1
Nfe2l1
Golga4
Smurf1
Cnot4
Ralgps1
Baiap2l1
Man2a2
Kat7
Pdk2
Lmtk2
Ppp1r9b
Cables2
Bmp6
Usp6nl
Camk1d
Sart1
Akna
Naif1
Abhd2
Ciz1
Srrm2
Zfp750
Prrc2b
Megf9
Heatr5b
Ppl
Uhrf1bp1
Cep104
Icmt
Nploc4
2410089E03Rik
Gabbr2
Rapgef1
Rere
Heca
Spsb1
Dag1
Clstn1
Hip1
Zfp292
Tbc1d16
Bahd1
Ipo8
Disp2
Flywch1
Zfp704
Prrc2c
Daam2
Plekha1
Bach2
5330417C22Rik
Os9
Bptf
Ltbp4
Zfp609
Pogk
Ppip5k2
Rad54l2
Phc1
Mthfd1l
Dnajc16
Camta2
Hnrnpul1
Spen
Eml2
Fbxw4
Arhgef1
Rcc2
Cables1
Fam117b
Tspyl2
Otud3
Zmiz2
Lonp1
Phf8
Chd7
Rbbp8
Zfp236
Tox
Gpr110
Atg2b
Arhgap32
Rnf123
Ago1
Camsap2
Prelp
Rnf10
Enc1
Tram2
Card6
Ankrd13a
Arhgef11
Rapgef5
Arsb
Ssh1
Fbxo38
Adrbk2
Mkl1
Ehbp1
Hps4
Gatad2b
Nfkbil1
Fbrs
Adora1
AA986860
Ubap2l
Gtpbp1
Sh2b3
Atxn2
Hirip3
Stk40
Safb2
Pla2g6
Alkbh5
Garem
Dhx9
Sipa1l1
Rnf214
Wfdc12
Tom1
Foxo4
Sbk1
Fam89a
Ppp2r3a
Upf2
Trim56
Fbrsl1
Filip1l
Ptpn11
Vwce
Cep164
Irf2bp1
Fam19a2
Foxo1
Dnajc21
Camsap3
Rin3
Fam160a2
Fam46c
Dact1
Tmem201
Zfp36
Setd2
Prkce
Rnf216
Magi1
Hs6st1
Zfp574
Trrap
Esf1
Mtus1
Spred2
Adrb2
Wnk1
Tmem104
Eif4g1
Patl1
Scaf8
Ppp1r3b
Atp10d
Zfp740
Slc26a1
Zfp445
Tmem164
Ticam1
Ctdspl
Rexo1
Champ1
Wbp1l
Tnrc6b
Trappc9
Kmt2d
Tob2
Ccdc6
Foxo3
Phf3
Rnf24
Acap2
Agtr1a
Dcaf7
Cdc42ep1
Clip1
Polr1a
Zbtb45
Orai1
Rlf
Slc35c1
Glt1d1
Maml1
Amigo1
Prkca
Gprc5c
Camk2n2
Usp42
2900026A02Rik
Ywhag
Ppp1r37
Mical3
Trim32
Arf3
Klf13
Pard3b
Ppp6r1
Nav2
Nup188
A1cf
Plekhg3
Jun
Ctif
Rnf26
Ddx10
Tanc2
Plxnb1
Ubxn7
Ndst1
Nt5dc3
Prr14l
Slfn5
Lclat1
Lrrc8c
Actn4
Pcnxl3
Agap1
Pdlim1
Nfic
Arntl
Tead1
Tns1
Zcchc24
Abcd2
Tcf7l1
Tmem150a
St3gal5
Gpr116
Cebpb
D17Wsu92e
Sipa1
Gsk3a
Ece1
Prdm2
Sptan1
Abat
Gstm1
Arhgap35
Gpc6
Rnf169
Zfp516
Slc10a5
Hnrnpm
Usp47
Zc3h4
Csf2ra
Bcas3
Arhgef12
Zfp341
Suv420h2
Hspa2
Kif13b
Zdhhc8
Slc35e3
Ap2a1
Marf1
Clasrp
Rrp1
Taok3
Sec22c
Dot1l
Cttnbp2nl
Gak
Kif1b
Usp31
Bcl9l
Nup98
Jazf1
Rnf217
Gpatch1
Srrm4
Brpf3
Cnnm2
Mocs1
Cenpj
Clasp1
Tacc1
Ubr4
Phactr4
Akap13
Tecpr1
Zbtb16
S1pr3
Gm10222
Tm9sf4
Myadm
Mgam
Cry2
Sf3b4
Cgn
Ank3
Tmem100
Atxn1l
Fat1
Ccnd1
Fryl
Gltscr1
Tgfbrap1
Map3k5
Zfp777
Hnrnpul2
Klf12
Ppp1r3e
Cep170b
ENSMUSG00000072825
Rybp
Sod3
Wdr90
AI607873
Prob1
Klhl21
ENSMUSG00000073738
Mob3b
Rbm15b
Ceacam1
Peak1
Zfp628
Arfgef2
Mafb
ENSMUSG00000074828
Fibin
Qser1
Heg1
Fnbp1
Nrbp2
Zfp652
Rab11b
Casc3
Mphosph8
Zfp664
ENSMUSG00000079254
Med12
Pglyrp2
Gm13086
Gm11407
Gm13339
Gm11410
Zfp703
Wipf3
Gm15491
Tmem170b
Cbx6
Slc5a3
Gm16536
Rps6kc1
Gm340
Gcnt4
ENSMUSG00000091747
Zbed6
Gm4076
