# Supplementary material for: HNF4A modulates glucocorticoid action in the liver
Source: Cell Rep. 2022 Apr 19;39(3):110697. doi: 10.1016/j.celrep.2022.110697 (PMC9380254; doi:10.1016/j.celrep.2022.110697)
Supplement: Table S2 Genes up- and downregulated by dexamethasone treatment in mouse liver, with and without an effect of Hnf4a deletion, related to Figure 5 [file mmc3.xlsx]

## Sheet: Table S2
Table S2 – Genes up- and down-regulated by dexamethasone treatment in mouse liver, with and without an effect of Hnf4a deletion
A. Genes up-regulated by DEX, unaffected by Hnf4a deletion	B. Genes up-regulated by DEX, affected by Hnf4a deletion	C. Genes down-regulated by DEX, unaffected by Hnf4a deletion	D. Genes down-regulated by DEX, affected by Hnf4a deletion
Pnmt	Tekt4	1700020I14Rik	Akap1
Got1l1	Cdkn1a	Abhd14b	Cisd1
Lcn2	Gadd45b	Trim28	Ptgr2
Saa1	Gm10390	March5	Adk
Sult1e1	Fos	Mrpl49	Gckr
Ddit4	Mt2	Stard7	Edc4
Saa2	Gm5431	Aldh5a1	Pfkl
E230008N13Rik	Igfbp1	Pdcd11	Smarca2
Igf2bp3	Dusp8	Ppp1r16a	Maob
Fosb	Ppp1r3c	Stk11	Carhsp1
Fam107a	Gdf15	Pja1	Slc17a2
Gadd45g	Mt1	Acadl	Imp3
Gm15491	Sgk1	Dcaf5	Mgat1
Ces2b	Trp53inp1	Xpc	Tfam
Mdm1	Ckap2	Anxa7	Ehmt2
Phf11c	Usp18	Kdm5d	Utp3
Snora73b	Sqle	Ldlrap1	Mmd
Ppp1r3g	Padi2	Dgcr2	Zkscan5
Prtn3	Xlr3b	Plcg1	Rbfa
Tff3	Adamts15	Adi1	Rrp36
Kcnk13	Btg2	Hook3	Akr1c12
Setdb2	Fanci	Crtc2	Ankzf1
Kcnab1	3110043O21Rik	Trip4	Pbld1
Itga2	Adrb2	Emc1	Abcc3
Snhg3	Ttk	Taz	Znhit2
4932443L11Rik	Egr1	Smad5	Terf2
Rasd1	Rnft2	Nfyb	Slc47a1
S100a8	Ppargc1a	Pcyt1a	Ttf1
Amica1	1810011O10Rik	Mapk14	Ptpn21
Dnah11	Ugt2b38	Kif1b	Ypel3
Slc38a2	Neurl1a	Rnf167	Zkscan3
Mtfr2	Ighg2b	Insr	Supt7l
Dusp14	Tmem100	Decr1	Zfp512
Mid1	Phf11b	Tmem126b	Clasrp
Plin4	Nipal1	Fndc4	Mcoln1
B4galnt4	Sdk1	Dhdh	Akr1c13
Gm26747	Mvd	Dhrs3	Rpain
Tacc2	Mical3	Ncoa3	Aqp9
1200007C13Rik	Sept5	Keap1	Pdcd4
Fabp5	Cabyr	Fam20b	Ppp2r5e
Cenpj	Mafb	1110057K04Rik	Gzf1
Crybb3	9030619P08Rik	Rnf19b	Irak2
Mrap	Tat	Ctnnbl1	Zhx3
Cyp2b10	Phf11d	Eno1	Ell
Fam222a	Col4a3	Ppp1r21	Mcl1
Ms4a6c	Ugt2b37	Ric8	Cml2
Cldn14	Sc4mol	Snap29	Sephs2
Gm15931	Arrdc2	Rragc	Ddo
S100a9	Rarres1	Prpf19	Jup
Ms4a8a	Tppp3	Mllt6	Dhtkd1
Wdr96	Mfsd2a	Hdac11	Klhdc7a
2810029C07Rik	Gm4955	Tbc1d17	Mapkbp1
Tusc5	Klf3	L2hgdh	R3hcc1l
Cd209g	Fam89a	Angel2	Sirt7
St8sia1	Srrm4	Esrp2	Prosc
Celsr1	Lpin1	Dgcr8	Zfp949
Selenbp2	AA986860	Slc16a12	Col4a3bp
Slc10a6	St8sia3	Med22	Zbtb48
Dusp1	Jun	Ppap2b	Chd3
Ms4a6b	Hebp2	Cdc23	Stbd1
Ptpn22	Serpina3g	Fam50a	Ogfod2
Tlr7	Saa4	Rmnd1	Calcoco1
Eva1c	Lnx2	Smim20	Zkscan7
Racgap1	Serpina3h	Mat2b	Ezh1
Bcl2l1	Hmgcs1	Nfyc	Akap8l
Dnaic1	Ror1	Ralgps2	Plin2
Orm3	Nup98	Prdx6	Onecut2
Ccnb2	Rgs1	Gbe1	Upf3b
Hmgcr	Lrtm1	Pank1	Serpina6
Tmc7	Noxred1	Aqp11	Tnks1bp1
Gm11827	Vcam1	Pithd1	C77080
Marco	Tpst2	Lrrc28	9430023L20Rik
Nfasc	Pptc7	Cep170b	Bdh2
Serpina4-ps1	Cebpd	Arhgef18	Atp5sl
Pim3	Rap1gap2	Dnase2b	Gstt3
Fgl1	Ifrd1	Cbx5	Nr1h4
Mup18	Saa3	Plcl2	Fam63b
Ppp1r10	Uap1	Plekha5	Zmat1
Cend1	Spata2l	Oard1	Uox
B3galt1	Narf	Arnt	Pde4c
Slc37a1	Plat	Mrpl15	Dhrs7
Hif3a	Fam46c	Zfp358	Lrrc16a
Sebox	Col15a1	Sh3bp5l	L3mbtl3
Adcy1	Ahr	Fam120b	Gsta4
Pdk4	Lysmd2	Inpp5k	Miip
Maff	Map3k13	H1f0	Mast3
Rassf2	Chd1l	Snx33	Ccdc157
Galnt6	Fdps	C87436	Srebf1
Ms4a6d	Rbp1	Rffl	Cnst
Atp1b1	Jdp2	Mkrn2	Zap70
E230001N04Rik	Slc25a33	Grtp1	Spc24
Fam83d	Spats2l	Nrde2	Apoa5
Ell2	Pcdh17	Gpr155	1600002H07Rik
Alas1	Cd14	Met	Fchsd2
Skil	Treh	Trp53	Ipmk
Insig2	Fam198b	Tdrp	Rab17
Eln	Tsc22d3	D14Abb1e	Lsm11
Ces4a	Gbp11	Zfp637	Ggt6
Il1r1	Fam81a	Sun1	Tpm2
Pfkfb3	Gm11974	Aatf	Smad3
Gm14319	Apcs	Nfic	Rufy3
Sla	Amacr	Ephb4	Rad50
Rcc1	Clec1a	Arhgef40	Hnf1b
Megf9	Mkl2	Tnrc6a	Nuak2
mt-Tq	Gm129	Spp1	4922501C03Rik
A930011G23Rik	Zbtb21	Pcgf3	Pxdc1
Plin5	Fmn1	Setdb1	AI661453
B430219N15Rik	Cerk	Tmem186	Gpank1
Mup17	Slc25a15	Ddx17	Cecr2
Tgtp1	Lurap1l	Entpd5	Jag1
Npm3	Gm16348	Sin3a	Mapk15
Nfil3	Ifi47	Fam160b2	Rnf145
Insc	Srebf2	Tmem55a	Paqr7
1810055G02Rik	Zbp1	Armc10	Adamts7
Gm2788	Slc45a3	Pdk1	Tmc4
Lipg	Piga	Oraov1	2700050L05Rik
Cd33	Slc35g1	Orc5	Gm17586
Cenpm	Stx3	Wash	Gtl3
Nabp1	Bcmo1	Hnrnpu	Pde4a
Tiparp	Mvk	2310030G06Rik	Ranbp10
Plk3	Rell1	Fam63a	Plekhg3
Csf3r	Rusc2	Rhbdf1	Plekhg6
Cebpb	Rhobtb1	Zbtb44	Bcar3
Btbd19	Xkr9	Crebl2	Ddit3
Top2a	Reps1	Hyal2	Ocln
Tnfrsf1b	Capn10	Ccdc117	Thap3
March1	Kcnk5	Atxn7	Elmod3
Thbd	Colec12	Dscr3	Gga2
Tm6sf1	Pls1	Rexo4	Mfsd7a
Myom1	Zbtb45	Smim4	Dsg1c
Slc2a1	Abhd17b	1600014C10Rik	Hfe2
Lrg1	Pck1	Crb3	Nmrk1
Ncf1	Lrp11	Atmin	Lhfpl2
Zfand4	Nucb2	Cnppd1	Tsc22d1
Mthfd2	Slc25a30	Shprh	S1pr5
Gpr35	Cd52	Slc16a10	Prox1
Gtse1	Apobec1	Fam73b	Cyp2d37-ps
Tlr13	Entpd1	Mavs	Fam20c
Snx10	Matn2	Luc7l3	Hes1
Phf8	Arhgef3	Vps37b	Kifc2
Cd300lf	Actb	Tsc1	Wnk4
Hk3	Slc22a7	Gm11789	Zcchc2
Gcnt4	Ankrd33b	Camk2n1	Zfp707
Hp	Taf2	Ap5z1	Pnldc1
Lrrc8c	Ccng2	Inpp5b	Spata7
Pag1	Zfp36	Fam98c	Cyp46a1
Agap2	Hsd17b2	Cep68	Dbp
Ccl6	Fkbp5	Mtif3	Traf5
Clec4a1	Kansl1	Umps	Tk1
Atp4a	Net1	Akap8	B4galt5
Fcgr4	Rhob	C130074G19Rik	Bcar1
Rad54l2	Arl5b	Lrrc45	Fam214a
P2ry6	Shroom3	Ctdsp2	8430429K09Rik
Armcx4	Ncapg2	Cby1	Gm9776
Serpina3f	Arhgef26	Mettl17	Mn1
Rbbp8	Jund	Ncapd2	Akr1c19
Siglece	Limk1	Timm9	Rasl11b
Isg20	Lyz2	Zfp768	D930015E06Rik
Slc16a6	Ctsl	Nqo2	Irak1bp1
Lpl	Egfr	Gigyf1	Sytl1
Gpr110	Tns1	Zmym3	Fzd4
Arhgap27	Hmcn2	Nhlrc3	Lmnb1
AI607873	Epha2	Stk40	Lmln
Dclre1b	4933426M11Rik	Med20	Gm15408
Cdc37l1	Sds	Zrsr1	Dixdc1
Gdpd5	Rcan1	Usp3	Slc2a4
Dhcr7	Cdk17	Fastkd1	Mid1ip1
Tlr8	F2r	Mif	Plcxd1
Mup2	Slc15a3	Phf7	Amer2
Steap4	Aim1	Ankrd10	Fam13a
Ube2g2	Dpysl3	Lpar6	Gadd45a
Lrrc8a	Rapgef5	Tmem177	Osgin1
Lyve1	Clip1	Kifc3	Dclk3
Arl4d	Arl6	G6pc3	Tiam2
Slc39a14	Rhbdf2	Rnf31	Gm10804
Rnf217	Dnajb9	1700021K19Rik
Timd4	4931406P16Rik	Ing1
Midn	Zfp131	Whamm
E2f8	Rapgef2	Polr2h
Klf2	Slc26a2	Plscr2
Tle1	Dst	Nhlrc2
C5ar1	Prob1	Nags
Siglec1	Gin1	Kctd2
Ttll8	Pprc1	Fam219a
Csf2rb2	Hopx	4930581F22Rik
Ppp1r3b	Shb	Ppm1k
Hspa2	Foxk2	Zfp141
Chic2	Cry2	Ddhd2
Cd163	Dcun1d3	Lsm10
Hecw2	Srgn	Fam210a
Amd1	Mfsd7b	Sdhaf1
Cep85l	Gmds	Eml5
Osbpl11	9430020K01Rik	Zfhx2
Map3k6	St3gal5	Fam84b
Wfdc17	Avpr1a	Leng8
Lrrc58	Slc25a51	Tigd2
C1qb	Orm1	Hyi
Rabgef1	2310003H01Rik	Il15ra
Vsig4	Fmo5	Zfp259
Iqsec2	Ptp4a1	Madd
Fyb	Foxo1	Brd3
Tspyl2	Rdh11	Pola2
Rab3b	Map3k1	Zfp710
Fcgr3	Nfkbia	Prune
Hdc	Car2	Mettl3
Emr1	Slc13a3	Osbpl8
Tuft1	Ficd	Retsat
Cd68	Maf	Wdr73
Morc4	Dpp9	Nrip1
Lilra5	Sik2	Hspb6
Phlda3	Slc25a32	Kdelc2
Kbtbd8	Golt1b	Nudt19
Tfrc	Errfi1	Ing2
Irf2bp2	Tubb2a	Efnb1
Nfkbiz	Fes	Grpel2
Pole4	Acmsd	Rev1
Kcnk6	Ranbp9	Mlh3
Cybb	Klf15	Tnrc18
Grhl1	Agpat6	Dlg5
Pdgfc	Nfxl1	Glyctk
Rel	Fgd6	Rtkn
Ep300	Pik3ap1	Ankrd16
Serpina5	Paxip1	Dsc2
Leng9	C8b	Dsp
Sec22c	Gtf2e1	Pde7b
Kitl	Lbr	Cygb
2410131K14Rik	Irgm1	Zfc3h1
Sult1d1	Ttll4	Rilpl2
Fam117b	Map2k6	Zcchc4
Nr3c2	Sort1	2610021A01Rik
Dip2b	Sdc4	Pcgf1
Ripk4	Elmsan1	Zfp553
Emilin2	Mmab	Gas8
Cobl	BC017643	Tcta
Fam134b	Pxmp4	Tbkbp1
Ucp2	Ano10	Haus4
Nedd4l	Zfp628	Ap5s1
Tbc1d8	Dynll1	Commd5
Fam214b	Tram2	Usf1
Jmjd1c	Lgals3bp	Cxcl12
Cnnm4	Ticam1	Slc16a7
Casc4	Fbxo30	Agl
Lbp	B4galnt1	Tec
Lrp6	Il6ra	Cbfa2t2
Col4a5	Ppp1r15a	Trit1
Wdr93	Baiap2	Gna12
Spty2d1	Ep400	Zkscan8
C1qa	Gipc1	Zfp219
Cd84	Zfhx3	Fgd4
Nuggc	Rcbtb1	A230050P20Rik
Zfp276	Tgm2	H2-Q6
Arhgap32	Unk	Iffo1
Pld1	Ppip5k2	Dedd2
Eif1a	Elk1	Spred2
Kctd13	Egln2	Pld2
Sectm1a	Pom121	Plekha6
Sdpr	Ppfibp1	Ccdc85b
Trpm2	Eif2ak3	Gga3
Tmem87b	Hbs1l	Peo1
Adrbk2	Hpgd	Spsb2
Kctd15	Apof	Pqlc1
Ikzf5	Pkhd1	Ttl
Cab39l	Vmp1	Zfyve1
Med12l	Ldha	Cep250
Pik3c2a	Map2k4	Fn3k
Cdc45	Phf20l1	Stx2
Akap12	Rock2	Foxk1
Actr6	Scarb1	Dlg3
Mpzl3	Cfh	Klhl42
Cfp	Slc7a2	Ndrg3
Adcy9	Dph5	Pnpla6
Sec14l4	Cetn2	Slc25a42
Slc16a9	Pgd	4632415L05Rik
Gjc3	Mad2l2	Rad51d
Tcp11l2	Clic4	Ugp2
Ip6k2	Ei24	Yeats2
Gm15787	Farp1	Bcl2l12
1700017B05Rik	Gpc4	Olfml1
Suco	Foxa3	Tdp2
Hpx	Erlin1	Rfx5
Yod1	S100a10	Rab23
Gja4	Tceal8	Grb7
Raph1	Zfand2a	Gfod2
Bclaf1	Mpzl2	Hook2
Srgap2	Rnf103	Rilpl1
Arl13b	Tmem62	Pnrc2
Heatr6	Slc29a1	Csrp2
Il18bp	Asah1	Epn2
Zc3h12a	Arf6	Prkd3
Slc11a1	Apbb2	Slc12a7
Nos3	Gprc5c	Hnf1a
Esr1	Cpb2	Malt1
Plxna2	Lgr4	Pla2g6
Arl4a	Sptssa	Lrig1
Trp53inp2	Pigq	Iqce
Tmem131	Arfgap2	Bcl7a
Nipa1	Ccny	Mum1
Ctsc	Cpd	Icam1
Yrdc	Brd2	Phldb3
Nrp1	Cd81	Gm5113
Tyrobp	Sptan1	Gmnn
Csrp3	Clcn7	Zfp661
Qsox1	Bsdc1	Fads6
Tmem39a	Mrps31	Prickle3
Zfp236		Rara
Tsc22d2		Zfp316
Foxo3		Dnmt3a
Gtf2a2		Dab2ip
Ppic		Atf7ip
Med13		Tns3
Tmprss2		Acvr1
Brpf1		Ngef
Atp7a		Vwce
Larp4		Gys2
Fer		Ugcg
Zfp719		Crat
Cks1b		Adprm
Mbd1		Pabpn1
Zfp612		A430033K04Rik
Cdyl		Rpusd4
Galnt11		Adcy6
Fga		Rhobtb3
Herpud1		Sptbn2
Ralgps1		Fam160b1
Slc35a4		Ssh1
Sh3pxd2a		Tcf7l2
Pxdn		Gab1
Tesk2		Mtx3
Gm10020		Sox13
Lrp5		Marveld1
Zfp592		Zfp738
Gata6		Tfeb
Bcl9l		Gpsm2
Sowahc		Hsdl1
Hip1r		Etv5
Txndc11		Chmp4c
Fgb		Zfp36l1
1110059E24Rik		Swap70
Hs6st1		Pdgfa
Cep110		Carns1
Sesn1		Nr6a1
Parvb		Tchp
Fam57a		Rhod
Fgg		Rnf39
Notch4		Epb4.1l1
Stk17b		Slc38a7
Strn3		Poli
Sparc		Hsd3b7
Rbm18		Zfp467
Anks1		Slc5a6
Acer2		Fam65a
Iigp1		Zmynd15
Tmem2		Lzts2
Akap13		Samd1
Usp1		Ogt
Pgm1		Hdac5
Fbxo34		Lrig3
Atp2a2		Kank2
Il13ra1		Rbm43
Mphosph8		Nfe2l2
Ulk1		Nrp2
Kif21a		Rcor3
Fbxo4		Gabbr2
Rcl1		Scarf1
Serpina3n		2900005J15Rik
Stim2		Slc30a1
Mlxip		Rnf135
Als2		Krba1
Mgat5		Cbx4
Plce1		Klhl8
Nolc1		9330151L19Rik
Usp53		Prkab1
Angptl4		Fgfr3
Aff1		Rhobtb2
Slc25a22		Cep57l1
Lysmd3		Rorc
Col4a1		Zbtb12
Sra1		Sipa1l3
Ehbp1		Herc3
Cd93		Smad6
Fabp4		Lima1
Ctps2		Tprkb
Xk		Cln6
Ccdc80		Sox12
Pnkd		Hus1
Tnk2		4931414P19Rik
Mad1l1		2810459M11Rik
Prdm2		Zfp956
G6pdx		AA474331
Crip2		Zfp39
H3f3b		BC053749
Bmp2		Txnl4b
Fbxo42		Slc35d2
Smagp		Gramd3
Tacc1		Pias3
Clock		Gm11131
Tmem184c		Anks4b
Gm15318		Ankrd9
Phf20		2410018M08Rik
Clpx		Sertad3
Lpin2		Polg2
Ubfd1		Ier5
Nup93		Zfp763
Rpl24		Nab2
Trp53bp2		Slx1b
Tmem37		Zfp3
Map4k3		Sipa1l2
Mkl1		Nav2
Tspan9		Mrm1
Pltp		Dapk2
Cyp2c68		Hsf4
Ptpn1		Zbtb14
Bag3		Sgms2
Smg1		Gstt2
Ccl9		Fnip2
Klf12		Exph5
Sde2		Wdr81
Pdlim1		Arrdc4
Zfp292		Aldh3a2
Smg8		Zfp760
Ubxn7		Als2cl
Trappc10		Cldn3
Coa6		Rai2
Ifi35		Rab3a
Ubap1		Hjurp
Ctdspl		Sbk1
St3gal4		Nr2f2
March6		Rassf5
Pros1		Samd8
Nek7		Gata4
Inadl		Casp9
Polr3d		Atxn2
Rhbdd2		Tnfsf10
Stat3		Pou2f1
Nol8		Chst13
Ube2s		Plekhb1
Zbtb6		Fahd1
Aff4		Hsf2
Flnb		Cldn5
Zfp385a		Cebpa
Pex11a		Cks2
Sorbs2		Bcat2
Snta1		Slc2a5
Pgap2		Zfp354a
Hc		Fzd1
Syne1		Rassf6
Atp11b		Sacs
Kdm5c		Cdc14b
Zfp410		Etaa1
Aebp2		Stat5a
Enpp2		Cxxc5
Abca2		Fam109a
Cyth1		Itpripl1
Ifitm2		Dlc1
Rrs1		Sult1c2
Rnf41		Asap3
1110008P14Rik		Plekhh3
Psd3		Zc3h8
Rlf		Bid
Tmem41b		Sh3bp4
Fam49b		Axin2
Dtnb		Fbxl8
Polb		Cdkn2d
Lats1		Frat1
Nid1		9330175E14Rik
Usp15		Vamp1
Lrba		Pik3c2b
Chd1		D330041H03Rik
Adck5		Lrp4
Srfbp1		Gfod1
Sprtn		Tlr3
Sdr42e1		Ttc30b
Galnt10		Zfp825
Pigt		Dnajc28
Tmem176a		Repin1
Itih3		H2-T10
AW112010		BC021891
Baiap2l1		4933439C10Rik
St3gal3		Klf10
Pikfyve		H2-K2
Ccnt1		Frs3
Alg3		Dna2
Ptplb		B3gntl1
Aass		Rab3il1
Akirin1		1700019G17Rik
Lemd3		Rassf7
Supt6		Cys1
Rab3gap1		1700080G11Rik
Ergic2		Xrcc6bp1
Zfp622		Wdr47
Extl3		Slc18b1
Smoc1		Lipe
Arl15		Wipf3
Golga3		Arhgap29
Nsmf		E030037K01Rik
Ythdf2		Bcor
Cobll1		Ccdc14
Lgmn		Clstn3
Exoc4		Zc2hc1c
Arhgap42		Tspyl5
Lsr		Cep152
Ptprk		Pcsk4
Tut1		Gm17491
Map2k3		Sowahb
Sbf2		AI480526
Tmem176b		Gse1
Trip11		4632404H12Rik
Wasf2		Spata13
Nktr		Rxrg
Prkdc		Irs1
Bptf		2810410L24Rik
Tmem30a		Trim21
Fn1		Zfp395
Mbl1		Khnyn
Ccnt2		2810008D09Rik
Dlg1		Ugt1a6a
Kif5b		Dclre1a
Pex14		Xkr8
Ercc5		Foxa1
Dido1		Amer1
Pdp2		2810021J22Rik
Setx		C920006O11Rik
Gins4		Zfp41
Pxk		Ccdc166
Cp		Spns2
Vps13b		Slc29a2
Hmgxb3		Nr1i3
Fem1a		Tifa
Sf3b1		Pld6
Actn4		Kank1
Wbp1l		Cyr61
Fam222b		Tmem51
Sumo3		Gnpda1
Coro7		Fzd7
Mapk6		Rab20
Bnip2		Id3
Ppp2r2a		Tmem88b
Lsm1		1810034E14Rik
Mpi		Wdr76
Slc25a17		Adra1a
Slc35e1		Zfp608
Oxr1		Erbb3
Usp36		Bdnf
Vprbp		B130055M24Rik
Ddx21		B230217O12Rik
Lyplal1		Ppfibp2
Arid1b		Gm10605
Adam17		E230013L22Rik
Mllt1		Gm4673
Btaf1		Cgref1
Dnttip2		Gprin3
Appbp2		Rtn4rl1
Cyth2		Mycl
Gramd1c		Gm9897
Tra2b		Plk2
Rogdi		Bahcc1
Ddx3y		Fv1
Kpna2		Sox7
Ap1s1		Ccnf
Zc3h15		Dact3
Tma7		Smad9
Ginm1		Adra2b
Dram2		S1pr2
Bscl2		Fbxo5
Man2b2		Zfp7
Csnk1d		Sstr2
Lamtor1		Krt23
Ythdf1		Gm16062
Atp6v0e		Cpeb1
		Hunk
		5330438D12Rik
		Mbd4
		Syne3
		Slc13a2
		1700030J22Rik
		Gm12500
		C2cd4d
		Marveld2
		Dzank1
		Rhpn2
		Gm6297
		Sp5
		1810019D21Rik
		Cdca7
		Depdc7
		F3
		Kctd1
		D630039A03Rik
		Gpr137c
		Slc39a2
		Iffo2
		Ccdc102a
		A530020G20Rik
		Wee1
		Irf1
		Acot4
		Hic1
		Mapk4
		Gsta2
		Wnt5a
		Hist2h4
		Fign
		Rnf152
		Efna1
		Lrrc14b
		Ccdc142
		Sucnr1
		Cbx2
		Gm11266
		Gm12576
		Tnfaip2
		Cda
		2900052L18Rik
		Gsta1
		B130034C11Rik
		Rnf43
		Mkx
		Gm9320
		Mast1
		Hhex
		Zfp454
		Nup62cl
		BC050972
		D930048N14Rik
		Gm15411
		Tbx3
		Tfap4
		Ar
		Gas1
		Gm6484
		Dact2
		Hspb1
		Cnnm1
		Bhlhe41
		Fam60a
		Rnf186
		Ranbp3l
		Id2
		Gm17597
		Cxcl11
		Arrdc3
		Acot3
